# Supplementary material for: Coptis chinensis Franch. Suppresses Invasive Pulmonary Aspergillosis by Augmenting NADPH-Dependent Neutrophil Extracellular Traps via Dual Modulation of Complement Activation and Gut Microbiota
Source: Curr Issues Mol Biol. 2026 Apr 20;48(4):424. doi: 10.3390/cimb48040424 (PMC13115011; doi:10.3390/cimb48040424)
Supplement: Supplementary file 1 [file cimb-48-00424-s001.zip]

Archive with 1 entries (1 files):
- cimb-4248685-Supplementary Materials.pdf
